# Supplementary material for: Pollen beetle offspring is more parasitized under moderate nitrogen fertilization of oilseed rape due to more attractive volatile signal
Source: Sci Rep. 2022 Aug 22;12:14294. doi: 10.1038/s41598-022-18030-0 (PMC9395338; doi:10.1038/s41598-022-18030-0)
Supplement: Supplementary file 2 — Supplementary Information 2. [file 41598_2022_18030_MOESM2_ESM.xlsx]

## Sheet: adult beetles after release
Brassica napus plant ID number	N fertilization group (kg/ha)	Number of yellow buds at 13.05.2014	Brassicogentes aeneus number on a plant after beetle release						B. napus flower number per plant after beetle release
			1h	3h	6h	24h	48h	72h	1h	24h	48h	72h
1	0	0	0	0	0	0	0	0	0	0	2	7
2	0	2	0	1	1	0	1	2	13	22	14	57
3	0	1	0	0	0	0	0	0	0	1	7	18
4	100	4	0	0	0	0	0	0	13	20	31	37
5	100	2	0	0	0	0	0	0	0	4	10	15
6	100	2	0	0	0	0	2	1	7	14	22	32
7	160	0	0	0	0	0	0	0	0	0	0	1
8	160	3	0	0	0	0	0	0	3	8	17	27
9	160	0	0	0	0	0	0	0	0	0	0	0
10	80	2	0	0	0	2	0	0	3	7	14	21
11	80	0	0	0	0	1	0	0	13	20	33	20
12	80	0	0	0	0	0	0	0	0	3	7	16
13	0	1	0	0	0	0	0	1	0	0	5	11
14	0	1	0	0	0	0	1	0	7	15	20	26
15	0	2	0	0	0	0	0	2	1	6	16	25
16	0	0	0	0	0	0	0	1	0	0	0	1
17	80	2	0	0	1	0	0	0	1	3	6	10
18	80	0	1	1	1	3	1	1	0	0	1	7
19	80	1	0	0	0	0	0	0	0	2	6	14
20	100	2	0	0	0	0	0	1	0	3	8	15
21	100	0	1	2	2	2	1	0	7	12	17	5
22	100	0	0	0	0	0	0	0	0	0	0	27
23	0	2	0	1	1	2	4	1	14	20	30	34
24	0	0	0	1	0	0	1	1	0	0	0	11
25	160	0	0	0	0	0	0	0	0	1	5	5
26	160	1	0	0	0	0	0	0	0	1	4	9
27	160	0	0	0	0	0	1	1	0	0	0	0
28	160	2	0	0	0	0	0	0	0	3	8	16
29	80	0	0	0	0	0	0	0	4	4	7	10
30	80	2	0	0	0	0	0	0	2	6	13	19
31	80	0	0	0	0	0	0	1	0	1	9	16
32	0	2	0	0	0	0	0	0	3	8	15	20
33	0	2	0	0	0	0	0	0	0	2	7	10
34	0	0	0	0	0	0	0	0	0	0	4	10
35	100	4	0	1	0	0	0	0	5	10	24	35
36	100	0	0	0	0	0	0	0	0	0	5	16
37	100	1	0	0	0	0	2	1	0	2	8	16
38	160	2	0	0	0	0	0	1	1	5	7	14
39	160	1	1	1	1	0	0	0	3	6	12	21
40	160	1	0	0	0	0	3	2	0	4	13	21
41	0	1	0	0	0	0	0	1	0	2	6	14
42	0	1	0	1	0	1	4	2	0	3	9	16
43	0	0	0	0	1	0	2	7	1	2	7	17
44	80	0	0	0	0	3	3	2	5	8	16	21
45	80	2	0	0	0	0	1	4	0	4	10	19
46	80	0	0	0	0	0	0	0	0	0	0	0
47	100	4	2	4	2	3	2	3	14	16	0	31
48	100	0	0	0	0	0	0	1	0	0	0	1
49	100	3	0	0	0	0	2	0	1	4	9	13
50	160	0	0	1	0	0	0	0	0	0	5	9
51	160	2	0	0	0	0	0	0	0	3	8	13
52	160	2	1	2	2	2	3	3	4	6	11	20
53	160	2	0	0	1	0	0	1	7	11	16	20
54	100	0	1	0	1	1	0	3	0	1	6	14
55	80	1	0	0	0	0	0	0	3	8	13	17
56	80	4	0	0	0	0	0	0	2	7	15	23
57	80	0	0	0	0	0	0	0	0	0	0	2
58	0	1	0	0	0	0	0	1	0	1	4	10
59	0	3	0	0	1	0	2	0	1	17	0	31
60	0	8	0	0	0	0	0	0	8	7	11	16
61	160	4	0	0	0	0	0	0	15	20	31	40
62	160	5	0	0	0	0	1	0	4	0	0	6
63	160	0	0	0	0	0	0	0	0	10	15	29
64	100	3	0	0	0	1	0	0	3	6	12	19
65	100	0	0	0	0	0	0	0	0	0	4	13
66	100	3	1	0	0	1	3	2	5	10	18	31
67	160	3	0	0	0	0	0	0	3	6	13	23
68	160	1	0	0	1	0	0	0	1	3	8	15
69	160	0	0	0	0	1	1	0	2	3	6	11
70	100	3	1	1	1	1	2	1	0	7	20	33
71	100	0	0	1	1	0	2	2	0	0	0	1
72	100	4	0	0	0	0	0	0	3	9	15	26
73	80	3	1	0	0	0	0	0	6	11	15	24
74	80	7	0	0	0	0	0	1	2	10	18	36
75	80	0	0	0	0	1	1	0	0	2	8	12
76	80	2	0	0	0	0	0	0	3	6	9	12
77	0	6	0	0	0	0	0	0	2	8	19	24
78	0	4	0	0	0	0	0	0	1	6	13	23
79	0	0	0	0	0	0	0	0	0	0	7	17

## Sheet: beetle larvae
ID	Date	Brassica napus plant Id number	N fertilization group (kg/ha)	Trap type	Brassicogethes aeneus larvae no.	Parasitation: no/single/multi	Parasitoid species - offspring	Total no. of parasitoids
id334	20.06.2014	1	0	water trap	1	single	Diospilus capito	1
id335	20.06.2014	1	0	water trap	5	no		0
id91	27.06.2014	1	0	water trap	12	no		0
id336	20.06.2014	2	0	water trap	4	no		0
id269	04.07.2014	3	0	water trap	2	no		0
id337	20.06.2014	3	0	water trap	1	single	Tersilochus heterocerus	1
id338	20.06.2014	3	0	water trap	5	no		0
id92	27.06.2014	3	0	water trap	2	no		0
id339	20.06.2014	4	100	water trap	1	single	Tersilochus heterocerus	1
id340	20.06.2014	4	100	water trap	1	no		0
id43	27.06.2014	4	100	sticky paper trap	1	no		0
id93	27.06.2014	4	100	water trap	1	no		0
id341	20.06.2014	5	100	water trap	5	no		0
id44	27.06.2014	5	100	sticky paper trap	1	no		0
id95	27.06.2014	5	100	water trap	1	no		0
id342	20.06.2014	6	100	water trap	1	single	Diospilus capito	1
id343	20.06.2014	6	100	water trap	4	no		0
id47	27.06.2014	6	100	sticky paper trap	2	no		0
id96	27.06.2014	6	100	water trap	1	single	Phradis morinellus	1
id97	27.06.2014	6	100	water trap	2	no		0
id100	27.06.2014	7	160	water trap	5	no		0
id344a	20.06.2014	7	160	water trap	1	no		0
id344	20.06.2014	7	160	water trap	1	single	Diospilus capito	1
id45	27.06.2014	7	160	sticky paper trap	3	no		0
id99	27.06.2014	7	160	water trap	1	single	Diospilus capito	1
id271	04.07.2014	8	160	water trap	19	no		0
id101	27.06.2014	9	160	water trap	2	no		0
id178	11.07.2014	9	160	sticky paper trap	2	no		0
id273	04.07.2014	9	160	water trap	16	no		0
id34	25.07.2014	9	160	water trap	1	no		0
id46	27.06.2014	9	160	sticky paper trap	1	no		0
id345	20.06.2014	10	80	water trap	1	multi	2 Diospilus capito	2
id346	20.06.2014	10	80	water trap	11	no		0
id275	04.07.2014	11	80	water trap	1	no		0
id347	20.06.2014	11	80	water trap	1	multi	1 Diospilus capito + 1 Tersilochus heterocerus	2
id348	20.06.2014	11	80	water trap	2	no		0
id102	27.06.2014	12	80	water trap	8	no		0
id349	20.06.2014	12	80	water trap	15	no		0
id350	20.06.2014	12	80	water trap	1	single	Tersilochus heterocerus	1
id351	20.06.2014	12	80	water trap	1	single	Tersilochus heterocerus	1
id352	20.06.2014	12	80	water trap	1	single	Diospilus capito	1
id353	20.06.2014	12	80	water trap	1	single	Diospilus capito	1
id354	20.06.2014	12	80	water trap	1	single	Diospilus capito	1
id355	20.06.2014	12	80	water trap	1	multi	2 Diospilus capito	2
id49	27.06.2014	12	80	sticky paper trap	2	no		0
id103	27.06.2014	13	0	water trap	1	no		0
id356	20.06.2014	13	0	water trap	2	no		0
id50	27.06.2014	13	0	sticky paper trap	2	no		0
id104	27.06.2014	14	0	water trap	1	no		0
id277	04.07.2014	14	0	water trap	2	no		0
id357	20.06.2014	14	0	water trap	1	no		0
id105	27.06.2014	15	0	water trap	7	no		0
id358	20.06.2014	15	0	water trap	6	no		0
id106	27.06.2014	16	0	water trap	1	no		0
id279	04.07.2014	16	0	water trap	1	no		0
id359	20.06.2014	16	0	water trap	1	single	Tersilochus heterocerus	1
id360	20.06.2014	16	0	water trap	22	no		0
id107	27.06.2014	17	80	water trap	1	no		0
id184	11.07.2014	17	80	sticky paper trap	4	no		0
id280	04.07.2014	17	80	water trap	1	no		0
id108	27.06.2014	18	80	water trap	11	no		0
id109	27.06.2014	18	80	water trap	1	single	Sp2	1
id282	04.07.2014	18	80	water trap	1	no		0
id361	20.06.2014	18	80	water trap	1	no		0
id110	27.06.2014	19	80	water trap	3	no		0
id283	04.07.2014	19	80	water trap	1	no		0
id362	20.06.2014	19	80	water trap	8	no		0
id52	27.06.2014	19	80	sticky paper trap	2	no		0
id111	27.06.2014	20	100	water trap	1	no		0
id187	11.07.2014	20	100	sticky paper trap	2	no		0
id239	25.07.2014	20	100	sticky paper trap	1	no		0
id363	20.06.2014	20	100	water trap	1	single	Diospilus capito	1
id364	20.06.2014	20	100	water trap	1	single	Diospilus capito	1
id365	20.06.2014	20	100	water trap	1	single	Tersilochus heterocerus	1
id366	20.06.2014	20	100	water trap	1	single	Tersilochus heterocerus	1
id367	20.06.2014	20	100	water trap	1	single	Tersilochus heterocerus	1
id368	20.06.2014	20	100	water trap	5	no		0
id5	11.07.2014	20	100	water trap	5	no		0
id54	27.06.2014	20	100	sticky paper trap	5	no		0
id112	27.06.2014	21	100	water trap	1	single	Diospilus capito	1
id113	27.06.2014	21	100	water trap	5	no		0
id114	27.06.2014	21	100	water trap	1	multi	3 Diospilus capito	3
id285	04.07.2014	21	100	water trap	1	no		0
id369	20.06.2014	21	100	water trap	1	single	Diospilus capito	1
id370	20.06.2014	21	100	water trap	1	single	Diospilus capito	1
id371	20.06.2014	21	100	water trap	4	no		0
id55	27.06.2014	21	100	sticky paper trap	1	no		0
id190	11.07.2014	22	100	sticky paper trap	1	no		0
id372	20.06.2014	22	100	water trap	1	single	Diospilus capito	1
id373	20.06.2014	22	100	water trap	2	no		0
id56	27.06.2014	22	100	sticky paper trap	1	no		0
id115	27.06.2014	23	0	water trap	1	no		0
id116	27.06.2014	24	0	water trap	2	no		0
id374	20.06.2014	24	0	water trap	1	single	Tersilochus heterocerus	1
id375	20.06.2014	24	0	water trap	1	single	Tersilochus heterocerus	1
id376	20.06.2014	24	0	water trap	3	no		0
id57	27.06.2014	24	0	sticky paper trap	1	no		0
id118	27.06.2014	25	160	water trap	1	no		0
id377	20.06.2014	25	160	water trap	2	no		0
id119	27.06.2014	26	160	water trap	1	no		0
id290	04.07.2014	26	160	water trap	1	no		0
id378	20.06.2014	26	160	water trap	3	no		0
id120	27.06.2014	27	160	water trap	1	no		0
id292	04.07.2014	27	160	water trap	9	no		0
id379	20.06.2014	27	160	water trap	1	single	Tersilochus heterocerus	1
id380	20.06.2014	27	160	water trap	1	single	Tersilochus heterocerus	1
id381	20.06.2014	27	160	water trap	1	single	Diospilus capito	1
id382	20.06.2014	27	160	water trap	30	no		0
id123	27.06.2014	28	160	water trap	2	no		0
id293	04.07.2014	28	160	water trap	2	no		0
id383	20.06.2014	28	160	water trap	1	single	Tersilochus heterocerus	1
id384	20.06.2014	28	160	water trap	1	single	Tersilochus heterocerus	1
id385	20.06.2014	28	160	water trap	9	no		0
id386	20.06.2014	28	160	water trap	1	multi	2 Tersilochus heterocerus	2
id121	27.06.2014	29	80	water trap	5	no		0
id387	20.06.2014	29	80	water trap	1	multi	3 Diospilus capito	3
id388	20.06.2014	29	80	water trap	1	single	Tersilochus heterocerus	1
id389	20.06.2014	29	80	water trap	6	no		0
id58	27.06.2014	29	80	sticky paper trap	1	no		0
id122	27.06.2014	30	80	water trap	4	no		0
id390	20.06.2014	30	80	water trap	1	single	Diospilus capito	1
id391	20.06.2014	30	80	water trap	1	single	Diospilus capito	1
id392	20.06.2014	30	80	water trap	1	multi	3 Diospilus capito	3
id393	20.06.2014	30	80	water trap	1	multi	2 Diospilus capito	2
id394	20.06.2014	30	80	water trap	4	no		0
id59	27.06.2014	30	80	sticky paper trap	2	no		0
id124	27.06.2014	31	80	water trap	1	no		0
id395	20.06.2014	31	80	water trap	4	no		0
id296	04.07.2014	32	0	water trap	1	single	Diospilus capito	1
id396	20.06.2014	32	0	water trap	5	no		0
id125	27.06.2014	33	0	water trap	1	no		0
id196	11.07.2014	33	0	sticky paper trap	1	no		0
id298	04.07.2014	33	0	water trap	4	no		0
id397	20.06.2014	33	0	water trap	1	no		0
id61	27.06.2014	33	0	sticky paper trap	1	multi	1 Sp1 + 2 Diospilus capito	3
id126	27.06.2014	34	0	water trap	6	no		0
id299	04.07.2014	34	0	water trap	4	no		0
id398	20.06.2014	34	0	water trap	1	no		0
id128	27.06.2014	35	100	water trap	1	no		0
id129	27.06.2014	36	100	water trap	1	no		0
id399	20.06.2014	36	100	water trap	1	no		0
id131	27.06.2014	37	100	water trap	4	no		0
id400	20.06.2014	37	100	water trap	1	single	Diospilus capito	1
id401	20.06.2014	37	100	water trap	4	no		0
id132	27.06.2014	38	160	water trap	15	no		0
id303	04.07.2014	38	160	water trap	4	no		0
id402	20.06.2014	38	160	water trap	8	no		0
id134	27.06.2014	39	160	water trap	2	no		0
id64	27.06.2014	39	160	sticky paper trap	1	no		0
id135	27.06.2014	40	160	water trap	4	no		0
id304	04.07.2014	40	160	water trap	2	no		0
id403	20.06.2014	40	160	water trap	4	no		0
id404	20.06.2014	40	160	water trap	1	single	Tersilochus heterocerus	1
id405	20.06.2014	40	160	water trap	4	no		0
id65	27.06.2014	40	160	sticky paper trap	10	no		0
id136	27.06.2014	41	0	water trap	4	no		0
id137	27.06.2014	42	0	water trap	1	no		0
id138	27.06.2014	43	0	water trap	1	no		0
id406	20.06.2014	43	0	water trap	2	no		0
id407	20.06.2014	43	0	water trap	1	single	Tersilochus heterocerus	1
id139	27.06.2014	44	80	water trap	2	no		0
id408	20.06.2014	44	80	water trap	1	single	Diospilus capito	1
id409	20.06.2014	44	80	water trap	6	no		0
id410	20.06.2014	45	80	water trap	1	single	Diospilus capito	1
id411	20.06.2014	45	80	water trap	1	single	Diospilus capito	1
id412	20.06.2014	45	80	water trap	1	multi	2 Diospilus capito + 1 Tersilochus heterocerus	3
id413	20.06.2014	45	80	water trap	1	multi	2 Tersilochus heterocerus	2
id414	20.06.2014	45	80	water trap	1	single	Tersilochus heterocerus	1
id415	20.06.2014	45	80	water trap	1	single	Tersilochus heterocerus	1
id416	20.06.2014	45	80	water trap	17	no		0
id140	27.06.2014	46	80	water trap	3	no		0
id417	20.06.2014	46	80	water trap	1	no		0
id141	27.06.2014	47	100	water trap	2	no		0
id418	20.06.2014	47	100	water trap	1	single	Diospilus capito	1
id419	20.06.2014	47	100	water trap	1	single	Tersilochus heterocerus	1
id420	20.06.2014	47	100	water trap	2	no		0
id142	27.06.2014	49	100	water trap	11	no		0
id16	11.07.2014	49	100	water trap	1	no		0
id208	11.07.2014	49	100	sticky paper trap	1	no		0
id307	04.07.2014	49	100	water trap	2	no		0
id421	20.06.2014	49	100	water trap	1	single	Diospilus capito	1
id422	20.06.2014	49	100	water trap	4	no		0
id143	27.06.2014	50	160	water trap	8	no		0
id18	11.07.2014	50	160	water trap	1	no		0
id309	04.07.2014	50	160	water trap	2	no		0
id144	27.06.2014	51	160	water trap	1	multi	2 Diospilus capito	2
id145	27.06.2014	51	160	water trap	2	no		0
id20	11.07.2014	51	160	water trap	3	no		0
id310	04.07.2014	51	160	water trap	1	no		0
id423	20.06.2014	51	160	water trap	1	single	Tersilochus heterocerus	1
id424	20.06.2014	51	160	water trap	5	no		0
id68	27.06.2014	51	160	sticky paper trap	1	single	Sp1	1
id69	27.06.2014	51	160	sticky paper trap	3	no		0
id425	20.06.2014	52	160	water trap	1	single	Tersilochus heterocerus	1
id426	20.06.2014	52	160	water trap	1	single	Tersilochus heterocerus	1
id427	20.06.2014	52	160	water trap	12	no		0
id70	27.06.2014	52	160	sticky paper trap	1	no		0
id147	27.06.2014	53	160	water trap	3	no		0
id311	04.07.2014	53	160	water trap	3	no		0
id428	20.06.2014	53	160	water trap	1	no		0
id149	27.06.2014	54	100	water trap	6	no		0
id429	20.06.2014	54	100	water trap	1	single	Tersilochus heterocerus	1
id430	20.06.2014	54	100	water trap	4	no		0
id150	27.06.2014	55	80	water trap	4	no		0
id314	04.07.2014	55	80	water trap	5	no		0
id431	20.06.2014	55	80	water trap	1	multi	2 Diospilus capito	2
id432	20.06.2014	55	80	water trap	1	multi	2 Diospilus capito	2
id433	20.06.2014	55	80	water trap	1	single	Diospilus capito	1
id434	20.06.2014	55	80	water trap	15	no		0
id72	27.06.2014	55	80	sticky paper trap	3	no		0
id151	27.06.2014	56	80	water trap	1	single	Diospilus capito	1
id152	27.06.2014	56	80	water trap	6	no		0
id25	11.07.2014	56	80	water trap	1	no		0
id315	04.07.2014	56	80	water trap	3	no		0
id435	20.06.2014	56	80	water trap	1	single	Tersilochus heterocerus	1
id436	20.06.2014	56	80	water trap	1	single	Tersilochus heterocerus	1
id437	20.06.2014	56	80	water trap	1	single	Tersilochus heterocerus	1
id438	20.06.2014	56	80	water trap	1	single	Tersilochus heterocerus	1
id439	20.06.2014	56	80	water trap	1	single	Tersilochus heterocerus	1
id440	20.06.2014	56	80	water trap	1	single	Tersilochus heterocerus	1
id441	20.06.2014	56	80	water trap	1	multi	1 Tersilochus heterocerus + 1 Diospilus capito	2
id442	20.06.2014	56	80	water trap	14	no		0
id73	27.06.2014	56	80	sticky paper trap	1	no		0
id153	27.06.2014	57	80	water trap	2	no		0
id317	04.07.2014	57	80	water trap	2	no		0
id443	20.06.2014	57	80	water trap	1	single	Diospilus capito	1
id444	20.06.2014	57	80	water trap	1	multi	1 Tersilochus heterocerus + 1 Diospilus capito	2
id445	20.06.2014	57	80	water trap	1	multi	1 Tersilochus heterocerus + 1 Diospilus capito	2
id446	20.06.2014	57	80	water trap	6	no		0
id154	27.06.2014	58	0	water trap	6	no		0
id447	20.06.2014	58	0	water trap	1	no		0
id74	27.06.2014	58	0	sticky paper trap	1	single	Phradis morinellus	1
id75	27.06.2014	58	0	sticky paper trap	3	no		0
id155	27.06.2014	59	0	water trap	11	no		0
id448	20.06.2014	59	0	water trap	1	single	Tersilochus heterocerus	1
id449	20.06.2014	59	0	water trap	1	single	Diospilus capito	1
id450	20.06.2014	59	0	water trap	25	no		0
id76	27.06.2014	59	0	sticky paper trap	16	no		0
id156	27.06.2014	60	0	water trap	3	no		0
id451	20.06.2014	60	0	water trap	2	no		0
id77	27.06.2014	60	0	sticky paper trap	1	multi	1 Diospilus capito + 1 Sp1	2
id218	11.07.2014	61	160	sticky paper trap	1	no		0
id452	20.06.2014	61	160	water trap	14	no		0
id79	27.06.2014	61	160	sticky paper trap	3	no		0
id158	27.06.2014	62	160	water trap	8	no		0
id261	25.07.2014	62	160	sticky paper trap	2	no		0
id319	04.07.2014	62	160	water trap	1	no		0
id453	20.06.2014	62	160	water trap	1	single	Diospilus capito	1
id454	20.06.2014	62	160	water trap	2	no		0
id80	27.06.2014	62	160	sticky paper trap	5	no		0
id159	27.06.2014	63	160	water trap	1	multi	3 Diospilus capito	3
id160	27.06.2014	63	160	water trap	11	no		0
id321	04.07.2014	63	160	water trap	12	no		0
id35	25.07.2014	63	160	water trap	1	no		0
id455	20.06.2014	63	160	water trap	1	single	Tersilochus heterocerus	1
id456	20.06.2014	63	160	water trap	7	no		0
id161	27.06.2014	64	100	water trap	11	no		0
id457	20.06.2014	64	100	water trap	8	no		0
id162	27.06.2014	65	100	water trap	2	no		0
id323	04.07.2014	65	100	water trap	5	no		0
id458	20.06.2014	65	100	water trap	1	single	Diospilus capito	1
id459	20.06.2014	65	100	water trap	3	no		0
id460	20.06.2014	66	100	water trap	1	single	Diospilus capito	1
id82	27.06.2014	66	100	sticky paper trap	1	no		0
id163	27.06.2014	67	160	water trap	5	no		0
id461	20.06.2014	67	160	water trap	5	no		0
id84	27.06.2014	67	160	sticky paper trap	2	no		0
id164	27.06.2014	68	160	water trap	2	no		0
id462	20.06.2014	68	160	water trap	2	no		0
id165	27.06.2014	69	160	water trap	7	no		0
id463	20.06.2014	69	160	water trap	8	no		0
id85	27.06.2014	69	160	sticky paper trap	1	no		0
id325	04.07.2014	70	100	water trap	1	single	Sp1	1
id464	20.06.2014	70	100	water trap	2	no		0
id167	27.06.2014	71	100	water trap	6	no		0
id326	04.07.2014	71	100	water trap	1	no		0
id465	20.06.2014	71	100	water trap	1	no		0
id327	04.07.2014	72	100	water trap	9	no		0
id466	20.06.2014	72	100	water trap	1	no		0
id88	27.06.2014	74	80	sticky paper trap	1	no		0
id168	27.06.2014	75	80	water trap	6	no		0
id329	04.07.2014	75	80	water trap	2	no		0
id467	20.06.2014	75	80	water trap	2	no		0
id169	27.06.2014	76	80	water trap	2	no		0
id226	11.07.2014	76	80	sticky paper trap	1	no		0
id331	04.07.2014	76	80	water trap	1	no		0
id468	20.06.2014	76	80	water trap	1	multi	1 Tersilochus heterocerus + 1 Diospilus capito	2
id469	20.06.2014	76	80	water trap	3	no		0
id170	27.06.2014	77	0	water trap	3	no		0
id470	20.06.2014	77	0	water trap	3	no		0
id171	27.06.2014	78	0	water trap	5	no		0
id332	04.07.2014	78	0	water trap	1	no		0
id471	20.06.2014	78	0	water trap	1	single	Tersilochus heterocerus	1
id472	20.06.2014	78	0	water trap	4	no		0
id90	27.06.2014	78	0	sticky paper trap	1	no		0
id172	27.06.2014	79	0	water trap	4	no		0
id333	04.07.2014	79	0	water trap	2	no		0
id473	20.06.2014	79	0	water trap	1	multi	1 Tersilochus heterocerus + 1 Diospilus capito	2
id474	20.06.2014	79	0	water trap	1	no		0

## Sheet: Brassica napus yield traits
Brassica napus plant ID number	N fertilization group (kg/ha)	Number of siliques	Total number of seeds	Seed mass (g)	Number of B. napus flowers at harvest time	Brassicogethes aeneus larvae	Parasitized B. aeneus larvae
1	0	189	1371	7.3908	0	18	1
2	0	235	1628	10.1417	31	4	0
3	0	62	610	2.9967	0	10	1
4	100	256	2151	10.0043	0	4	1
5	100	219	2380	10.9929	0	7	0
6	100	235	2162	10.4256	0	10	2
7	160	216	1503	6.6129	0	11	2
8	160	310	2094	12.4155	0	19	0
9	160	10	76	0.4313	65	22	0
10	80	202	1388	5.9915	4	12	1
11	80	215	1822	10.796	48	4	1
12	80	179	1336	4.0447	8	31	6
13	0	127	1144	8.0603	20	5	0
14	0	215	1773	9.1736	0	4	0
15	0	156	1750	9.6059	14	13	0
16	0	15	187	0.9621	41	25	1
17	80	235	1489	5.4164	2	6	0
18	80	226	1749	10.3421	0	14	1
19	80	258	2771	12.0126	0	14	0
20	100	205	1447	6.6777	0	24	5
21	100	211	2322	11.6064	12	15	4
22	100	276	1742	8.6358	0	5	1
23	0	158	1966	11.5661	0	1	0
24	0	127	1424	7.2314	0	8	2
25	160	172	1678	6.5527	0	3	0
26	160	261	1677	8.6468	0	5	0
27	160	11	32	0.1806	62	43	3
28	160	279	2160	10.6514	0	16	3
29	80	236	1381	8.5234	1	14	2
30	80	185	1275	6.7506	1	14	4
31	80	126	1178	6.8181	0	5	0
32	0	102	703	2.5441	0	6	1
33	0	171	778	3.6073	3	8	1
34	0	178	1214	7.8074	11	11	0
35	100	245	1601	8.0413	0	1	0
36	100	200	2060	12.8532	0	2	0
37	100	196	2337	10.2398	0	9	1
38	160	244	2309	9.6737	0	27	0
39	160	264	2198	12.7683	0	3	0
40	160	220	1997	11.1052	2	25	1
41	0	167	2104	10.6526	0	4	0
42	0	129	1852	9.3898	0	1	0
43	0	176	2434	9.22	0	4	1
44	80	202	2537	12.1767	0	9	1
45	80	212	2280	23.7294	0	23	6
46	80	154	1573	8.6656	5	4	0
47	100	240	1448	7.9684	0	6	2
48	100	224	1990	11.123	9	0	0
49	100	253	1285	6.8659	3	20	1
50	160	303	2174	11.9182	0	11	0
51	160	214	1955	9.0178	0	17	3
52	160	299	2234	11.3445	0	15	2
53	160	246	1921	11.1268	7	7	0
54	100	165	1956	12.4054	28	11	1
55	80	207	2139	11.6343	0	30	3
56	80	303	1999	7.726	6	33	8
57	80	222	2530	14.3718	0	13	3
58	0	120	1280	6.5456	0	11	1
59	0	152	1056	6.141	0	54	2
60	0	145	859	5.3801	8	6	1
61	160	252	2088	9.8414	0	18	0
62	160	255	2633	13.9051	0	19	1
63	160	16	56	0.4196	28	33	2
64	100	189	1512	5.9453	5	19	0
65	100	143	1177	4.6849	0	11	1
66	100	246	2134	14.2163	17	2	1
67	160	274	1893	10.3946	0	12	0
68	160	329	2942	13.4791	0	4	0
69	160	312	2586	10.0192	0	16	0
70	100	145	1282	7.9278	0	3	1
71	100	297	2331	12.2696	0	8	0
72	100	226	1922	10.2221	0	10	0
73	80	187	1765	8.3109	3	0	0
74	80	240	2298	10.996	0	1	0
75	80	299	2052	11.8068	0	10	0
76	80	106	642	2.4704	15	8	1
77	0	181	1192	6.4267	5	6	0
78	0	179	1577	8.0191	0	12	1
79	0	207	1534	8.3314	0	8	1
